# Supplementary material for: Sensing of Volatile Organic Compounds by Haller’s Structure in Ixodidae Tick: Electroscutumography and Olfactometric Bioassay
Source: Biosensors (Basel). 2025 Jun 4;15(6):358. doi: 10.3390/bios15060358 (PMC12191319; doi:10.3390/bios15060358)
Supplement: Supplementary file 1 [file biosensors-15-00358-s001.zip]

Archive with 1 entries (1 files):
- biosensors-3566976-supplementary.pdf
